# Supplementary material for: Exosome-transmitted LUCAT1 promotes stemness transformation and chemoresistance in bladder cancer by binding to IGF2BP2
Source: J Exp Clin Cancer Res. 2025 Mar 3;44:80. doi: 10.1186/s13046-025-03330-w (PMC11874664; doi:10.1186/s13046-025-03330-w)
Supplement: Supplementary file 3 — Supplementary Material 3 [file 13046_2025_3330_MOESM3_ESM.xlsx]

## Sheet: Supplemental Table3 Figure1D
Supplemental Table3. List of lncRNA candidates shown in Figure 1D.
gene_id	gene_name	gene_locus	CR1_FPKM	CR2_FPKM	CR3_FPKM	CS1_FPKM	CS2_FPKM	CS3_FPKM	CR_FPKM	CS_FPKM	log2FoldChange	pvalue
ENSG00000258958	AL157688.1	14:87233956-87539298	14.4594	12.4527	15.5191	0.00255	0.004366	0	14.1437	0.00230533	12.5829	9.54786e-05
ENSG00000228065	LINC01515	10:65570338-65880788	25.525	20.5832	26.9061	0.042196	0.021934	0.001239	24.3381	0.0217897	10.1254	0.000223531
ENSG00000248323	LUCAT1	5:90927057-91314547	8.23418	5.63863	6.37699	0.559893	0.588118	0.453439	6.74993	0.533817	3.66046	0.00129944
ENSG00000224574	COL18A1-AS2	21:45405055-45484057	35.9691	32.4741	29.4635	0.008753	0.025356	0.106004	32.6356	0.0467043	9.44867	6.50025e-05
ENSG00000232803	SLCO4A1-AS1	20:62637656-62677722	14.3271	12.6551	12.6854	0.014985	0.028464	0.01982	13.2225	0.0210897	9.29225	1.81769e-05
ENSG00000215386	MIR99AHG	21:15928296-16645467	8.44024	12.906	12.0976	0.067863	0.041343	0.064147	11.1479	0.0577843	7.59188	0.00127927
ENSG00000239593	AL513122.2	9:121266941-121332983	8.7463	11.0209	7.42033	0.150067	0.096101	0.088536	9.0625	0.111568	6.34391	0.00104473
ENSG00000240541	TM4SF1-AS1	3:149368982-149386583	15.3792	16.0825	11.6953	0.200971	0.222955	0.147077	14.3857	0.190334	6.23995	0.00047679
ENSG00000272405	AL365181.3	1:156641666-156644887	10.22	8.10998	9.17967	0.220511	0.181166	0.090446	9.16987	0.164041	5.80477	0.000122786
ENSG00000253837	AC090197.1	8:23296812-23404175	12.6296	9.70348	9.29533	0.169053	0.28556	0.119683	10.5428	0.191432	5.78328	0.00059649
ENSG00000229953	AL590666.2	1:156630447-156661424	14.6196	10.3017	10.494	0.278702	0.419863	0.122367	11.8051	0.273644	5.43097	0.00122048
ENSG00000234160	AL513165.1	9:37509150-37510299	7.8981	6.21239	8.41191	0.380598	0.089002	0.229167	7.50747	0.232922	5.01041	0.000407483
ENSG00000251381	LINC00958	11:12674382-12989597	13.0031	12.7857	10.3877	0.628845	0.207191	0.591269	12.0588	0.475768	4.66368	0.000166897
ENSG00000234147	AL035446.1	6:140845958-140898415	21.0878	11.8515	18.6118	0.943709	0.869346	0.423537	17.1837	0.745531	4.52663	0.00401571
ENSG00000274964	AC026356.1	12:32339368-32340724	6.2652	6.93918	6.3967	0.203258	0.505502	0.155583	6.53369	0.288114	4.50318	1.16257e-05
ENSG00000277945	AC107308.1	12:65830750-65831050	26.4996	32.5602	26.3025	1.79334	1.95398	1.40049	28.4541	1.71594	4.05157	0.000203439
ENSG00000251003	ZFPM2-AS1	8:105419234-106060524	50.9445	42.6158	57.1027	2.64496	3.71583	3.53294	50.221	3.29791	3.92867	0.000369002
ENSG00000262001	DLGAP1-AS2	18:3600990-3629290	35.662	19.0944	24.6718	1.55723	2.06228	1.70312	26.476	1.77421	3.89944	0.00711571
ENSG00000276095	FAM230F	22:18873543-18896615	6.49721	7.70175	6.09031	0.292466	0.400764	0.669949	6.76309	0.454393	3.89567	0.000221236
ENSG00000203408	OR6C71P	12:55340738-55411345	7.06867	7.9586	6.42277	0.590207	0.712514	0.40638	7.15001	0.5697	3.64967	0.000131765
ENSG00000231864	AL807752.3	9:137062122-137070612	9.55417	8.48943	6.77736	0.687027	0.634311	0.95522	8.27365	0.758853	3.44663	0.000768429
ENSG00000280798	LINC00294	11:33076149-33079454	10.2939	9.42217	9.24147	2.61753	0.059409	0.081211	9.6525	0.919383	3.39217	0.000656508
ENSG00000274093	AC009032.1	16:69632141-69632571	11.3505	10.9192	15.7992	1.63011	1.27807	0.896933	12.6896	1.26837	3.3226	0.00191568
ENSG00000224821	COL4A2-AS2	13:110307261-110473493	15.6835	14.2202	14.0478	1.42841	1.48423	1.58352	14.6505	1.49872	3.28915	1.46094e-05
ENSG00000261008	LINC01572	16:72207459-72665014	9.1751	12.0554	12.8011	1.23038	1.00633	1.26814	11.3439	1.16828	3.27945	0.000782279
ENSG00000260920	AL031985.3	1:40464319-40466767	9.57306	7.42734	8.41531	1.13113	0.873912	0.615482	8.4719	0.873507	3.27779	0.000284152
ENSG00000269825	AC022150.4	19:52650437-52653284	8.73614	11.2034	10.8374	1.47937	1.02506	1.09162	10.259	1.19869	3.09736	0.00031651
ENSG00000224078	SNHG14	15:24954927-25439914	49.3064	47.5725	45.9483	6.23544	5.57558	5.37227	47.609	5.72776	3.05519	1.97379e-06
ENSG00000263585	AC145207.4	17:81931997-81937312	12.3315	10.6558	9.13498	0.184141	0.552625	3.29813	10.7074	1.34496	2.99297	0.00225755
ENSG00000281649	EBLN3P	9:37079645-37090928	20.8636	15.6059	20.2983	3.62373	2.96688	0.976481	18.9226	2.52237	2.90726	0.000888086
ENSG00000249859	PVT1	8:127766086-128189102	55.9895	57.7268	64.2056	8.94607	7.85231	7.30094	59.3073	8.03311	2.88418	3.58982e-05
ENSG00000231188	AL139819.1	10:100335563-100364831	7.44336	7.93625	6.21081	1.02188	1.04269	0.901145	7.19681	0.988574	2.86394	0.000271573
ENSG00000261326	LINC01355	1:23232280-23301179	13.5258	11.8421	14.5518	2.47982	2.00323	1.62687	13.3066	2.03664	2.70788	0.000168317
ENSG00000244332	AL138759.1	10:94577439-94611238	10.3967	10.9545	11.7751	1.85738	1.98454	1.2962	11.0421	1.7127	2.68867	3.27613e-05
ENSG00000261799	AC007406.5	12:273954-277123	6.00616	6.1068	6.764	1.07586	1.13339	0.783041	6.29232	0.997432	2.6573	3.49676e-05
ENSG00000251022	THAP9-AS1	4:82893009-82900960	7.0251	6.89722	5.9601	0.302085	0.792341	2.0669	6.62748	1.05378	2.65289	0.000868572
ENSG00000258232	AC125611.3	12:49264863-49274550	12.5889	13.0381	8.85195	1.98629	1.85881	2.13049	11.493	1.99187	2.52856	0.00202656
ENSG00000274630	AC125257.2	17:41866687-41919159	6.5147	7.27717	6.54687	1.32064	1.28882	0.924591	6.77958	1.17801	2.52484	3.65865e-05
ENSG00000269292	AC093503.3	19:46609277-46610779	8.20699	8.35176	7.33753	1.33683	1.55659	1.39785	7.96543	1.43042	2.47731	3.54144e-05
ENSG00000262831	AC145207.3	17:81843159-81860901	23.3568	25.3987	19.1562	4.84497	4.49846	3.03941	22.6372	4.12762	2.45532	0.000646332
ENSG00000263986	AC087393.2	17:20999596-21043112	13.5781	14.0107	11.2554	3.39273	1.73528	2.51441	12.948	2.54747	2.34559	0.000446832
ENSG00000229152	ANKRD10-IT1	13:110894639-110899172	26.573	22.9729	21.9614	5.06191	5.47817	3.75461	23.8358	4.7649	2.32261	0.000216255
ENSG00000267458	AC092069.1	19:12944118-12944487	7.25121	6.96764	7.4624	1.98351	1.42728	1.38647	7.22708	1.59908	2.17617	1.96223e-05
ENSG00000242125	SNHG3	1:28505980-28510892	141.186	114.944	110.174	30.0076	25.034	26.745	122.101	27.2622	2.16311	0.000625753
ENSG00000270157	AC004918.4	7:141662922-141663846	9.07649	8.5396	10.5226	2.63774	1.98778	1.66149	9.37958	2.09567	2.16211	0.000378793
ENSG00000261824	LINC00662	19:27681072-27806205	21.9057	20.6273	24.0792	5.31453	5.34729	4.69865	22.2041	5.12016	2.11656	7.72285e-05
ENSG00000281398	SNHG4	5:139274102-139284899	22.3209	22.6219	22.1352	5.62887	6.01558	4.03199	22.3594	5.22548	2.09724	1.04252e-05
ENSG00000263244	AC087190.3	16:9104848-9113181	30.8974	40.7952	32.4307	9.46669	8.63194	6.78594	34.7078	8.29486	2.06497	0.00114212
ENSG00000277534	AC007996.1	18:26542971-26545791	8.21322	7.42269	7.89994	1.99681	1.9727	1.65615	7.84529	1.87522	2.06477	1.96378e-05
ENSG00000206195	DUXAP8	22:15784959-15867480	13.6665	15.4742	14.6139	3.67578	4.4149	2.91692	14.5849	3.6692	1.99093	8.69965e-05
ENSG00000213793	ZNF888	19:52904417-52923481	13.5842	12.0595	14.7554	3.95016	4.06894	2.70519	13.4664	3.57476	1.91344	0.000379507
ENSG00000265784	AC006441.3	17:38869414-38921770	7.81082	9.48547	6.48117	2.32116	2.05055	1.96447	7.92582	2.11206	1.90791	0.00267251
ENSG00000234684	SDCBP2-AS1	20:1325405-1394348	19.8254	18.7805	16.3677	5.47867	4.82052	4.61627	18.3245	4.97182	1.88193	0.000225572
ENSG00000278730	AC005332.6	17:68126666-68129586	25.549	24.8623	22.4969	7.21418	7.0915	5.59065	24.3027	6.63211	1.87358	7.63102e-05
ENSG00000231073	AL590133.1	1:150965218-150975534	6.6556	6.58288	5.59463	1.32264	2.02249	1.84956	6.27771	1.73156	1.85816	0.000347553
ENSG00000226383	LINC01876	2:156008584-156255123	9.73505	13.4045	11.8923	4.63018	2.88485	2.70156	11.6773	3.40553	1.77775	0.00254164
ENSG00000223482	NUTM2A-AS1	10:87189421-87369355	20.3621	22.7801	26.3735	7.20098	6.98579	6.62417	23.1719	6.93698	1.74	0.000758275
ENSG00000230679	ENO1-AS1	1:8860968-8879894	65.2255	69.018	59.9025	19.8408	18.5541	19.8531	64.7153	19.416	1.73686	7.16783e-05
ENSG00000262136	AC092115.3	16:69726815-69755043	10.4243	8.47738	8.419	3.32254	2.34414	2.55371	9.10689	2.74013	1.73271	0.000917103
ENSG00000215908	CROCCP2	1:16618253-16657232	9.85283	9.06794	6.9486	3.03237	2.44537	2.59679	8.62312	2.69151	1.67979	0.00257904
ENSG00000246640	PICART1	17:50050349-50090485	41.4331	38.3314	36.0894	13.6283	12.1469	11.2416	38.618	12.3389	1.64605	0.000101793
ENSG00000196756	SNHG17	20:38419638-38435409	14.3651	19.4773	12.8846	5.91458	4.8494	4.30072	15.5756	5.02157	1.63308	0.0067818
ENSG00000251432	LINC02615	4:128288019-128570707	6.09461	5.84294	7.61581	2.28918	2.07284	2.05699	6.51779	2.13967	1.60699	0.00143346
ENSG00000270108	AL049840.5	14:103687576-103688127	6.0524	6.37744	6.42044	2.91833	2.04381	1.24265	6.28343	2.06826	1.60313	0.00106468
ENSG00000224699	LAMTOR5-AS1	1:110347116-110443817	9.62039	9.68018	8.29329	3.92608	2.9366	2.60838	9.19795	3.15702	1.54275	0.000552539
ENSG00000212694	LINC01089	12:121777754-121803906	9.02722	6.00893	9.54649	3.39769	2.90255	2.1815	8.19421	2.82725	1.53521	0.00977344
ENSG00000253352	TUG1	22:30969245-30979395	36.6202	42.0467	42.2289	16.095	15.4221	10.7231	40.2986	14.0801	1.51708	0.00046591
ENSG00000235191	NUCB1-AS1	19:48900267-48923463	7.82185	7.90575	7.27435	2.46986	3.12056	2.52331	7.66732	2.70457	1.50332	6.61486e-05
ENSG00000251562	MALAT1	11:65497688-65508277	162.645	235.611	222.109	55.743	101.295	69.1996	206.788	75.4124	1.45528	0.00738585
ENSG00000228506	AL513550.1	6:99424922-99432323	6.50242	4.72475	6.84345	2.22304	2.31851	2.24097	6.02354	2.26084	1.41375	0.00461362
ENSG00000233016	SNHG7	9:136721366-136728184	24.824	21.1712	23.9504	9.37015	8.22157	8.89241	23.3152	8.82804	1.4011	0.000228968
ENSG00000235027	AC068580.3	11:1752570-1763998	12.1723	13.0697	11.65	5.17487	4.5059	4.42593	12.2973	4.70223	1.38693	9.14955e-05
ENSG00000254166	CASC19	8:127072332-127227541	9.24706	10.9862	12.2851	4.81286	3.50215	4.18384	10.8395	4.16628	1.37946	0.00223282
ENSG00000253754	AC087620.1	8:108201747-108248721	8.02046	7.26985	6.44065	2.44693	3.57139	2.59477	7.24365	2.87103	1.33515	0.00162282
ENSG00000268205	AC005261.2	19:57304305-57308562	19.9144	20.5597	19.6157	9.36147	8.21712	6.38953	20.0299	7.98938	1.326	0.000187855
ENSG00000246067	RAB30-DT	11:83018202-83107789	11.1361	10.8325	11.8051	4.88655	4.64749	4.2157	11.2579	4.58325	1.2965	4.35261e-05
ENSG00000237945	LINC00649	21:33903245-33977691	8.7268	7.29861	8.3313	2.91794	3.2319	3.83268	8.1189	3.32751	1.28684	0.00067949
ENSG00000258017	AC011603.2	12:49127782-49188484	52.9753	68.8689	45.1332	23.4241	22.4101	22.92	55.6591	22.9181	1.28013	0.00941139
ENSG00000219545	UMAD1	7:7640711-7968020	7.63284	7.51237	7.55657	2.20716	3.66693	3.49756	7.56726	3.12389	1.27643	0.000655078
ENSG00000223546	LINC00630	X:102769158-102965008	6.68186	8.40812	7.93305	3.98748	2.66604	2.87473	7.67434	3.17609	1.27279	0.00239845
ENSG00000175061	SNHG29	17:16438767-16493019	289.556	285.124	253.083	105.895	126.83	110.694	275.921	114.473	1.26925	0.00025051
ENSG00000245694	CRNDE	16:54845189-54929189	8.75799	7.94278	9.52304	4.49607	3.52407	3.18853	8.74127	3.73622	1.22626	0.00114017
ENSG00000227036	LINC00511	17:72290091-72640472	28.3226	38.8726	39.3174	16.0493	16.0063	13.7712	35.5042	15.2756	1.21676	0.00529207
ENSG00000261663	AC009065.8	16:2239909-2251746	11.8494	10.5066	10.7247	4.73432	4.98649	4.75172	11.0269	4.82418	1.19267	0.000126919
ENSG00000258096	AC025031.2	12:46357530-46373778	10.1949	8.52253	7.78373	2.76343	4.70477	4.23201	8.83373	3.90007	1.17952	0.0058845
ENSG00000228812	LAMA5-AS1	20:62309059-62372735	9.77125	9.61769	8.13853	4.87194	4.03623	3.5384	9.17583	4.14886	1.14512	0.00150424
ENSG00000248049	UBA6-AS1	4:67616882-68080952	9.69946	10.3435	10.2681	4.97792	4.05382	4.71295	10.1037	4.58156	1.14097	8.58261e-05
ENSG00000182376	AC138028.1	16:88717594-88785249	7.28764	7.48731	5.29317	3.62232	3.12153	2.37671	6.68937	3.04018	1.13771	0.00981874
ENSG00000214719	AC005562.1	17:30576464-30672789	7.31279	6.26342	8.14049	3.6568	3.44792	2.79778	7.2389	3.30083	1.13294	0.00281474
ENSG00000229848	AC139149.1	17:81446527-81528269	31.752	41.7753	30.1219	18.5799	16.0439	13.9197	34.5497	16.1812	1.09436	0.00911175
ENSG00000223478	AL441992.1	9:128724200-128771919	12.8973	12.7876	12.5999	6.26236	5.71366	5.98148	12.7616	5.98583	1.09219	3.01775e-06
ENSG00000247271	ZBED5-AS1	11:10858179-10909034	3.22024	3.57277	3.01367	7.01213	6.94092	5.98177	3.2689	6.64494	-1.02345	0.000801692
ENSG00000240889	NDUFB2-AS1	7:140671830-140706241	6.89274	8.13281	6.96509	13.9414	15.9895	16.403	7.33021	15.4446	-1.07518	0.000705453
ENSG00000233429	HOTAIRM1	7:27094067-27100265	4.09812	2.07977	3.21803	7.48454	6.72948	6.58208	3.13198	6.93203	-1.14621	0.00421324
ENSG00000259330	INAFM2	15:40323664-40326715	6.80436	6.14304	6.19273	14.6274	14.6668	13.8492	6.38005	14.3811	-1.17254	1.94909e-05
ENSG00000281181	FP236383.3	21:8394511-8446566	45.5921	54.2879	59.2079	139.089	111.321	116.086	53.0293	122.165	-1.20397	0.0018585
ENSG00000264235	AP005329.1	18:3238226-3278185	3.44864	3.51818	2.96407	9.05705	7.97366	6.35695	3.3103	7.79589	-1.23575	0.00505172
ENSG00000271853	AL162258.1	1:153618787-153634397	7.23617	8.59116	3.11364	13.62	14.8776	16.5676	6.31365	15.0217	-1.25051	0.0093531
ENSG00000225383	SFTA1P	10:10784078-10795047	3.8504	3.76915	5.18716	9.10535	10.8989	10.5795	4.2689	10.1946	-1.25587	0.00117991
ENSG00000230613	HM13-AS1	20:31514385-31606511	9.79269	16.5413	16.9909	37.0797	35.0334	32.494	14.4416	34.869	-1.27171	0.00158927
ENSG00000253603	CERNA3	8:56073055-56075582	19.9894	21.7773	21.7494	51.2668	50.8105	57.9095	21.172	53.3289	-1.33276	0.000170534
ENSG00000259717	LINC00677	14:103119723-103137440	5.40954	2.9455	2.44451	9.88494	9.65281	8.27564	3.59985	9.27113	-1.36481	0.00558961
ENSG00000248092	NNT-AS1	5:43571438-43705471	2.20743	1.91416	3.0525	6.84812	7.20817	4.85804	2.39136	6.30478	-1.39861	0.00832669
ENSG00000177410	ZFAS1	20:49278178-49299600	42.326	44.3554	48.2113	125.007	130.995	117.197	44.9642	124.4	-1.46814	5.29754e-05
ENSG00000229180	AC006001.3	7:66457183-66592397	1.81683	2.50769	3.03367	7.66866	7.2324	6.00352	2.45273	6.96819	-1.5064	0.00178159
ENSG00000203706	SERTAD4-AS1	1:210231456-210238087	4.13081	3.59844	5.54516	11.8618	13.1816	13.7358	4.4248	12.9264	-1.54664	0.000452514
ENSG00000276855	AC015922.3	17:15789016-15789705	2.10084	2.22999	2.49763	6.99745	7.4557	6.58288	2.27615	7.01201	-1.62323	6.94665e-05
ENSG00000223947	AC016738.1	2:100993676-101009228	2.31372	2.75963	3.40243	7.86125	9.23342	9.5946	2.82526	8.89643	-1.65484	0.000591962
ENSG00000213468	FIRRE	X:131688779-131830862	2.84653	2.12949	2.54031	6.93498	9.10021	8.09433	2.50545	8.04317	-1.6827	0.00109858
ENSG00000232533	AC093673.1	7:143379692-143380495	5.5685	4.23722	5.25422	15.7963	17.2083	17.498	5.01998	16.8342	-1.74564	5.77919e-05
ENSG00000259345	AC013652.1	15:38857125-39430277	2.19173	2.31778	2.92981	9.02152	9.15657	6.83624	2.47978	8.33811	-1.74951	0.00172901
ENSG00000275894	AL021578.1	20:45345115-45345823	2.5303	2.04317	2.24044	7.85919	8.06726	6.98744	2.27131	7.63797	-1.74967	0.000117603
ENSG00000231393	AL357874.2	9:35622744-35658024	616.009	535.99	698.79	1966.86	2099.37	2248.97	616.929	2105.07	-1.77069	9.3308e-05
ENSG00000276232	AC006064.5	12:6510275-6510522	679.836	672.451	1145.94	2653.93	2819.67	3467	832.741	2980.2	-1.83947	0.00185295
ENSG00000274213	AC015912.3	17:56914186-56914533	3.5959	2.28942	0.35669	8.07928	7.08141	7.41383	2.08067	7.52484	-1.85461	0.00524524
ENSG00000229021	AL450992.1	1:151982903-152042774	1.9584	1.99476	1.76223	7.08231	6.99008	6.7003	1.90513	6.92423	-1.86177	3.20652e-06
ENSG00000203875	SNHG5	6:85650491-85678932	6.90016	7.82882	7.342	24.3164	25.2682	31.846	7.35699	27.1436	-1.88342	0.0011478
ENSG00000269656	NOP53-AS1	19:47745486-47769202	3.62335	2.66844	3.56597	11.7828	11.6996	13.3997	3.28592	12.294	-1.90359	0.000142366
ENSG00000245648	AC022075.1	12:10361306-10407741	1.75817	1.77392	2.07031	6.91113	6.48859	8.07482	1.86747	7.15818	-1.93851	0.000401033
ENSG00000245060	LINC00847	5:180830326-180839742	3.75815	3.84493	2.8367	12.8867	13.7427	13.5701	3.47992	13.3999	-1.94509	1.81965e-05
ENSG00000278013	AC245033.2	15:82536705-82562374	12.8609	12.484	12.9623	48.1109	53.0022	54.5098	12.7691	51.8743	-2.02236	3.55253e-05
ENSG00000229167	AC114488.1	1:31565276-31587861	21.1098	7.87479	18.7778	74.5053	71.0958	74.38	15.9208	73.327	-2.20343	0.000170483
ENSG00000229388	LINC01715	1:28643228-28652055	2.39054	2.07486	0.293755	6.61517	8.4635	7.61041	1.58639	7.56302	-2.25322	0.00209339
ENSG00000273149	AL138963.3	13:45336762-45341231	6.74887	7.26684	7.76659	36.0112	34.298	35.7517	7.26077	35.3536	-2.28366	1.31841e-06
ENSG00000254911	SCARNA9	11:93721513-93721865	0.499623	1.6934	1.6311	6.36552	5.34611	7.41248	1.27471	6.37471	-2.32219	0.00200642
ENSG00000236618	PITPNA-AS1	17:1516931-1518096	3.08614	2.40874	4.81787	18.3009	17.8962	15.5125	3.43758	17.2365	-2.326	0.000255952
ENSG00000254531	AP001816.1	4:101347780-101348883	1.27022	1.17493	1.96184	7.25424	7.77917	7.08919	1.469	7.3742	-2.32766	5.30737e-05
ENSG00000231566	LINC02595	X:45738540-45851541	3.24674	1.80602	2.56393	14.1221	11.6791	13.2945	2.5389	13.0319	-2.35978	0.000224639
ENSG00000245910	SNHG6	8:66921684-66926398	4.94456	4.73438	11.0108	37.8244	38.8387	38.695	6.89657	38.4527	-2.47914	0.000110519
ENSG00000269994	AL513318.2	9:87008440-87042419	1.10449	1.64394	1.11209	8.38229	8.74539	7.01048	1.28684	8.04605	-2.64445	0.000265805
ENSG00000258457	AL132780.2	14:22971158-23010112	1.25517	1.03426	1.73818	10.5554	5.75491	10.0798	1.34254	8.7967	-2.712	0.00842006
ENSG00000270022	Z93241.1	22:42615244-42615907	6.83566	7.98973	8.87183	50.5458	55.2769	61.8488	7.89907	55.8905	-2.82285	0.000134711
ENSG00000227684	CROCCP4	1:16740280-16903825	1.14714	0.848936	0.795443	6.41114	7.44553	5.98414	0.930507	6.6136	-2.82935	0.00022129
ENSG00000233223	AC016876.1	17:7581964-7584086	1.13774	1.35567	1.53894	9.74726	9.52089	9.8027	1.34412	9.69028	-2.84988	5.37857e-07
ENSG00000230212	AP000688.1	21:36069642-36126640	1.12139	1.30388	0.964851	8.19548	7.79686	8.56281	1.13004	8.18505	-2.85662	8.22792e-06
ENSG00000182165	TP53TG1	7:87322943-87345528	2.70253	2.4566	2.67936	16.4408	19.7045	21.057	2.61283	19.0675	-2.86743	0.00027733
ENSG00000235427	AC006159.1	7:116523450-116561465	1.78812	1.66876	1.44233	12.4617	13.4835	12.9755	1.63307	12.9736	-2.98991	3.41587e-06
ENSG00000260552	AC023043.1	18:36179996-36270006	0.707432	0.986701	0.617643	6.81663	7.45138	5.87193	0.770592	6.71332	-3.12299	0.000229292
ENSG00000186594	MIR22HG	17:1711493-1717549	1.60577	1.35142	2.86681	19.6001	18.283	15.2755	1.94133	17.7195	-3.19022	0.000318
ENSG00000279873	LINC01126	2:43227210-43228855	0.684868	0.516929	1.04675	7.52926	6.89511	6.64837	0.749517	7.02425	-3.22831	3.31464e-05
ENSG00000278456	AC015712.7	15:100879731-100892160	1.83259	1.2721	3.21673	21.3288	20.8385	19.235	2.10714	20.4674	-3.27997	2.80177e-05
ENSG00000256940	AP001453.2	11:64244317-64248567	0.702606	2.46597	2.76346	19.7843	20.1879	24.8372	1.97735	21.6031	-3.4496	0.000355337
ENSG00000259001	AL355075.4	14:20343048-20343685	8.16691	9.75461	7.7032	149.057	83.9202	105.177	8.54157	112.718	-3.72207	0.00558228
ENSG00000224081	SLC44A3-AS1	1:94613814-94896499	0.609883	0.644243	1.02051	8.66943	12.2366	11.3106	0.758212	10.7389	-3.8241	0.000753385
ENSG00000223701	RAET1E-AS1	6:149816364-149923110	0.399735	0.269992	0.420819	4.02832	6.87551	7.18626	0.363515	6.03003	-4.05208	0.00488743
ENSG00000260025	CRIM1-DT	2:36352478-36355596	0.669072	0.388541	1.39892	12.1783	11.2478	18.7802	0.818846	14.0688	-4.10276	0.00517746
ENSG00000237310	AC008267.5	7:66493607-66495758	0.498379	0.4569	0.372801	6.46675	7.80504	8.99992	0.442693	7.75724	-4.13116	0.00056538
ENSG00000237380	HOXD-AS2	2:176121598-176150010	0.497582	0.322415	0.364439	8.32559	6.05742	7.28451	0.394812	7.22251	-4.19326	0.000485925
ENSG00000276107	AC037198.1	15:39586561-39587293	0.512877	0.521038	0.938546	16.5035	16.1474	13.4238	0.657487	15.3582	-4.54591	0.000116353
ENSG00000223969	AC002456.1	7:90590619-91208109	0.416051	0.185067	0.15673	6.14128	6.67396	5.87498	0.252616	6.23007	-4.62423	1.78099e-05
ENSG00000273129	PACERR	1:186680622-186681446	0.315949	0.279122	0.291215	6.61061	8.31549	7.40492	0.295429	7.44367	-4.65513	0.000131189
ENSG00000257671	KRT7-AS	12:52231284-52249493	1.85086	2.33257	2.0122	51.7299	73.6373	60.7797	2.06521	62.0489	-4.90905	0.000703578
ENSG00000276850	AC245041.2	10:47908064-47991877	0.270134	0.859009	0.879272	28.7337	31.569	28.2084	0.669472	29.5037	-5.46173	1.09696e-05
ENSG00000250635	CXXC5-AS1	5:139648304-139684014	0.070655	0.159614	0.127435	7.32374	5.7248	5.91586	0.119235	6.32147	-5.72838	0.000252119
ENSG00000230943	LINC02541	6:113616897-113654687	0.182786	0.102658	0.073136	7.20342	6.75272	6.92526	0.119527	6.96047	-5.86378	9.16093e-07
ENSG00000267077	AC020663.2	16:4795265-4796532	0.137518	0	0.103838	9.29885	9.71272	10.3272	0.080452	9.77957	-6.9255	5.57202e-06
ENSG00000253972	MAL2-AS1	8:119208315-119246848	0.126732	0.048144	0	9.44166	6.9527	7.23428	0.058292	7.87622	-7.07806	0.000578901
ENSG00000234546	LNCTAM34A	1:9181669-9196284	0.038413	0	0.105101	8.97887	10.0533	8.40604	0.047838	9.14607	-7.57885	4.70774e-05
ENSG00000273420	AC008738.7	19:33207129-33207639	0.105781	0.180582	1e-05	26.7512	24.6696	26.7668	0.0954577	26.0626	-8.0929	3.12571e-06
ENSG00000249837	AC121154.1	4:124023875-124433744	0.042554	0.039489	0.021116	10.2246	9.3741	10.0552	0.0343863	9.88464	-8.16721	2.89888e-06
ENSG00000223573	TINCR	19:5558167-5578349	0.021032	0.011878	0.052619	9.88073	7.6196	8.43323	0.0285097	8.64452	-8.24419	0.000200338
ENSG00000261183	SPINT1-AS1	15:40835808-40857907	0.061128	0.026816	0.011903	11.9347	10.9036	9.64174	0.0332823	10.8267	-8.34562	8.34091e-05
ENSG00000227674	LINC00355	13:63851110-64078178	0.005362	0	0.041921	8.77327	8.29864	7.42143	0.015761	8.16445	-9.01685	3.30053e-05
ENSG00000230102	LINC02028	3:194005259-194071025	0	0.037954	0	6.2131	7.62253	6.31415	0.0126513	6.71659	-9.0523	0.00012252
ENSG00000238142	BX284668.5	1:16887577-16889706	0	0	0.074872	13.8556	14.6045	15.254	0.0249573	14.5714	-9.18946	3.57971e-06
ENSG00000227403	LINC01806	2:161244730-161255576	0.032919	0	0	6.57955	7.77327	6.36125	0.010973	6.90469	-9.29747	9.60375e-05
ENSG00000249550	LINC01234	12:113583886-113773726	0	0	0.011571	6.67707	7.31147	5.72191	0.003857	6.57015	-10.7342	0.000142294
ENSG00000230937	MIR205HG	1:209428817-209432838	0.144524	0.024343	0	125.924	122.525	130.255	0.056289	126.235	-11.131	5.91924e-07
ENSG00000274173	AL035661.1	20:24930624-24932983	0	0	0.03418	23.3664	26.194	27.3065	0.0113933	25.6223	-11.135	2.60209e-05
ENSG00000231826	LINC01819	2:42972357-43041939	0.009066	0	0	23.0579	16.3326	15.9465	0.003022	18.4457	-12.5755	0.00133148
ENSG00000230975	AC012355.1	2:80617349-80879985	0.001422	0	0	6.44023	6.62333	5.44745	0.000474	6.17034	-13.6682	7.20286e-05
ENSG00000228437	LINC02474	1:221966166-222012909	0	0.001535	0	10.3616	9.23861	9.50022	0.000511667	9.70013	-14.2105	8.90389e-06
ENSG00000260246	AC000032.1	1:109693117-109693742	0	0	0	13.0659	11.475	11.3596	0	11.9668	-12.098	2.78864e-18
ENSG00000232110	AL353751.1	10:89283765-89292125	0	0	0	22.0618	24.0857	18.5489	0	21.5655	-12.8626	4.07203e-25
ENSG00000257084	MIR200CHG	12:6963246-6964447	0	0	0	11.6408	13.3958	10.7714	0	11.936	-13.0349	3.74687e-27
ENSG00000260289	AC093515.1	16:7654253-8112756	0	0	0	9.14848	8.98597	8.17888	0	8.77111	-17.0254	3.77082e-169
ENSG00000276170	AC244153.1	17:38450394-38452444	0	0	0	14.6279	15.5174	16.5403	0	15.5619	-13.2207	2.43369e-29
ENSG00000229732	AC019349.1	17:41500981-41505693	0	0	0	13.4529	15.4817	17.0249	0	15.3198	-15.2813	3.95324e-79
ENSG00000275512	AC007998.4	18:35387715-35410056	0	0	0	10.7256	8.50647	9.40471	0	9.5456	-15.2196	5.79743e-81
ENSG00000268621	IGFL2-AS1	19:46189029-46259408	0	0	0	281.978	330.972	313.188	0	308.713	-20.9023	0
ENSG00000268460	AC006262.1	19:46189048-46214838	0	0	0	7.51823	7.78984	7.25984	0	7.52263	-14.6362	3.17379e-59
ENSG00000224141	MIR548XHG	21:18539595-18760320	0	0	0	6.45019	8.34666	6.60487	0	7.13391	-14.1589	5.58648e-46
ENSG00000225548	LINC01980	3:27797552-27931579	0	0	0	14.4834	14.6082	16.3389	0	15.1435	-15.0757	7.9082e-74
ENSG00000246082	NUDT16P1	3:131361898-131365122	0	0	0	9.12614	8.52696	8.06883	0	8.57397	-13.6257	3.18203e-36
ENSG00000260265	LINC02562	4:75081702-75127263	0	0	0	12.0436	9.69867	8.41234	0	10.0515	-16.7028	4.45817e-147
ENSG00000250266	LINC01612	4:170226535-170283723	0	0	0	5.8808	7.37418	5.08223	0	6.1124	-14.0844	2.85385e-44
ENSG00000250786	SNHG18	5:9544502-9550609	0	0	0	9.89429	10.187	9.97246	0	10.0179	-13.9326	3.68262e-42
ENSG00000268592	AL355312.3	6:149863494-149919507	0	0	0	14.5035	7.31587	4.2065	0	8.6753	-18.0903	1.17936e-104
ENSG00000258545	RHOXF1-AS1	X:120036236-120146854	0	0	0	10.1634	10.273	9.01754	0	9.818	-17.3698	2.35986e-188
ENSG00000227066	Z98257.1	1:20154129-20160568	0	0	0	8.00712	6.74303	8.64839	0	7.79951	-13.4973	2.26271e-33
ENSG00000255274	SMIM35	11:118003634-118118444	0	0	0	9.0584	9.37662	10.468	0	9.63434	-16.4486	1.43297e-139
ENSG00000264785	AC005722.3	17:19737682-19748364	0	0	0	8.96476	7.49544	7.72694	0	8.06238	-15.2841	6.95648e-83
ENSG00000253715	AC083841.2	8:142784881-142812120	0	0	0	17.0525	16.5493	17.4412	0	17.0143	-17.8248	8.46802e-198
