# Supplementary material for: Exosome-transmitted LUCAT1 promotes stemness transformation and chemoresistance in bladder cancer by binding to IGF2BP2
Source: J Exp Clin Cancer Res. 2025 Mar 3;44:80. doi: 10.1186/s13046-025-03330-w (PMC11874664; doi:10.1186/s13046-025-03330-w)
Supplement: Supplementary file 4 — Supplementary Material 4 [file 13046_2025_3330_MOESM4_ESM.xlsx]

## Sheet: Supplemental Table3
Supplemental Table4. List of differentially expressed candidates shown in Figure 5A.
gene_id	gene_name	gene_chr	gene_start	gene_end	gene_description	NC1_fpkm	NC2_fpkm	NC3_fpkm	KD1_fpkm	KD2_fpkm	KD3_fpkm	NC_fpkm	KD_fpkm	log2FoldChange	pvalue	padj
ENSG00000248323	LUCAT1	5	91054834	91314547	lung cancer associated transcript 1 [Source:HGNC Symbol;Acc:HGNC:48498]	34.8875	44.3571	41.0693	3.69592	3.47068	2.70732	40.1047	3.2913	3.60545	4.24044e-118	1.83537e-114
ENSG00000091129	NRCAM	7	108147623	108456717	neuronal cell adhesion molecule [Source:HGNC Symbol;Acc:HGNC:7994]	10.899	13.1488	11.0213	0.070849	0.0321733	0.0484229	11.6897	0.0504817	7.83416	4.03983e-110	1.39883e-106
ENSG00000204531	POU5F1	6	31164337	31180731	POU class 5 homeobox 1 [Source:HGNC Symbol;Acc:HGNC:9221]	59.7345	49.5987	50.042	5.37172	4.30073	5.46011	53.1251	5.04418	3.3926	1.19189e-103	3.43921e-100
ENSG00000107984	DKK1	10	52314296	52318042	dickkopf WNT signaling pathway inhibitor 1 [Source:HGNC Symbol;Acc:HGNC:2891]	21.3535	24.8941	20.9565	1.76298	1.37414	1.59287	22.4014	1.57666	3.82236	2.05991e-87	5.09474e-84
ENSG00000166670	MMP10	11	102770503	102780628	matrix metallopeptidase 10 [Source:HGNC Symbol;Acc:HGNC:7156]	25.3085	26.412	26.0437	0.165093	0.337367	0.22567	25.9214	0.24271	6.75807	6.31326e-82	1.36627e-78
ENSG00000231924	PSG1	19	42866464	42879822	pregnancy specific beta-1-glycoprotein 1 [Source:HGNC Symbol;Acc:HGNC:9514]	6.84861	7.75537	7.92151	0.222311	0.305518	0.0913937	7.5085	0.206408	5.20782	7.23822e-77	1.25315e-73
ENSG00000134531	EMP1	12	13196716	13219939	epithelial membrane protein 1 [Source:HGNC Symbol;Acc:HGNC:3333]	27.0725	28.0341	27.4789	7.13919	7.73502	7.0284	27.5285	7.30087	1.9131	7.63579e-59	8.81323e-56
ENSG00000137309	HMGA1	6	34236873	34246231	high mobility group AT-hook 1 [Source:HGNC Symbol;Acc:HGNC:5010]	1031.95	831.839	1007.85	101.376	136.867	165.204	957.212	134.482	2.82877	4.81756e-56	5.2129e-53
ENSG00000125538	IL1B	2	112829751	112836903	interleukin 1 beta [Source:HGNC Symbol;Acc:HGNC:5992]	8.40145	8.32724	8.66763	0.974943	0.915264	0.640712	8.46544	0.84364	3.3291	6.01866e-52	5.48426e-49
ENSG00000171617	ENC1	5	74627406	74641424	ectodermal-neural cortex 1 [Source:HGNC Symbol;Acc:HGNC:3345]	17.3467	18.6257	17.6289	4.9842	4.60101	4.56655	17.8671	4.71725	1.91894	1.35449e-49	9.77093e-47
ENSG00000095587	TLL2	10	96364606	96513918	tolloid like 2 [Source:HGNC Symbol;Acc:HGNC:11844]	2.72544	3.11453	2.79294	0.106821	0.250628	0.215549	2.87763	0.190999	3.92046	4.79506e-49	3.32067e-46
ENSG00000196611	MMP1	11	102789920	102798160	matrix metallopeptidase 1 [Source:HGNC Symbol;Acc:HGNC:7155]	9.09715	10.5162	11.2977	0.854493	0.903184	0.690463	10.3037	0.816047	3.66089	1.50427e-47	1.00167e-44
ENSG00000173110	HSPA6	1	161524540	161526910	heat shock protein family A (Hsp70) member 6 [Source:HGNC Symbol;Acc:HGNC:5239]	9.99937	7.4062	7.96551	0.0734457	0.138969	0.239036	8.45703	0.150484	5.80103	2.54687e-46	1.63311e-43
ENSG00000057657	PRDM1	6	106086320	106109939	PR/SET domain 1 [Source:HGNC Symbol;Acc:HGNC:9346]	4.14717	5.44296	4.61605	0.0181623	0.051548	0.0177333	4.73539	0.0291479	7.38881	3.67997e-46	2.27541e-43
ENSG00000115602	IL1RL1	2	102311502	102352037	interleukin 1 receptor like 1 [Source:HGNC Symbol;Acc:HGNC:5998]	3.30304	3.34221	3.56352	0.0202042	0.068812	0.0591808	3.40292	0.049399	6.12259	3.72529e-45	2.08051e-42
ENSG00000128510	CPA4	7	130293134	130324180	carboxypeptidase A4 [Source:HGNC Symbol;Acc:HGNC:15740]	4.81088	4.42	4.16114	0.425304	0.299692	0.229108	4.46401	0.318035	3.8093	8.26686e-43	4.08926e-40
ENSG00000047644	WWC3	X	10015562	10144478	WWC family member 3 [Source:HGNC Symbol;Acc:HGNC:29237]	2.38796	2.9029	3.03916	0.448772	0.463164	0.470039	2.77667	0.460658	2.58896	4.67454e-32	1.61861e-29
ENSG00000003989	SLC7A2	8	17497088	17570573	solute carrier family 7 member 2 [Source:HGNC Symbol;Acc:HGNC:11060]	2.08604	2.97018	2.60635	0.425896	0.266764	0.279614	2.55419	0.324091	2.97205	1.83075e-31	6.21487e-29
ENSG00000158195	WASF2	1	27404226	27490158	WAS protein family member 2 [Source:HGNC Symbol;Acc:HGNC:12733]	58.6969	61.6548	64.0605	24.319	24.5438	25.502	61.4707	24.7883	1.30791	6.07414e-31	1.98418e-28
ENSG00000102554	KLF5	13	73054976	73077542	Kruppel like factor 5 [Source:HGNC Symbol;Acc:HGNC:6349]	12.1801	14.3092	11.7445	3.65308	3.69021	3.33385	12.7446	3.55905	1.83873	6.68419e-31	2.14303e-28
ENSG00000136155	SCEL	13	77535674	77645263	sciellin [Source:HGNC Symbol;Acc:HGNC:10573]	7.42877	8.93071	8.10565	2.09824	1.94328	1.56346	8.15504	1.86833	2.12499	7.08777e-31	2.2311e-28
ENSG00000197405	C5AR1	19	47290023	47322066	complement C5a receptor 1 [Source:HGNC Symbol;Acc:HGNC:1338]	4.95539	5.2151	4.18043	0.609775	0.513615	0.691399	4.78364	0.604929	2.97525	9.92799e-30	3.0155e-27
ENSG00000076716	GPC4	X	133300103	133415490	glypican 4 [Source:HGNC Symbol;Acc:HGNC:4452]	8.31785	8.72489	9.35901	2.75019	2.61736	2.76522	8.80058	2.71092	1.69592	6.21411e-29	1.76369e-26
ENSG00000120738	EGR1	5	138465490	138469315	early growth response 1 [Source:HGNC Symbol;Acc:HGNC:3238]	44.0229	40.7226	45.2709	13.7625	16.9683	15.2074	43.3388	15.3127	1.49944	4.29724e-28	1.14459e-25
ENSG00000152402	GUCY1A2	11	106674012	107018524	guanylate cyclase 1 soluble subunit alpha 2 [Source:HGNC Symbol;Acc:HGNC:4684]	0.547686	0.546695	0.614096	0.0425744	0.0362503	0.0207844	0.569492	0.033203	4.10551	9.61949e-28	2.38596e-25
ENSG00000135318	NT5E	6	85449584	85495791	5'-nucleotidase ecto [Source:HGNC Symbol;Acc:HGNC:8021]	133.995	158.508	141.629	59.9034	58.7174	56.9256	144.711	58.5155	1.30412	9.88664e-28	2.41081e-25
ENSG00000251493	FOXD1	5	73444827	73448527	forkhead box D1 [Source:HGNC Symbol;Acc:HGNC:3802]	109.698	96.3831	116.998	18.7883	19.3954	32.4971	107.693	23.5602	2.18898	3.10995e-27	7.27602e-25
ENSG00000099994	SUSD2	22	24181259	24189110	sushi domain containing 2 [Source:HGNC Symbol;Acc:HGNC:30667]	1.60312	1.51993	1.68642	0.0659746	0.0998659	0.0644162	1.60316	0.0767522	4.39801	1.92972e-26	4.33885e-24
ENSG00000183696	UPP1	7	48088628	48108733	uridine phosphorylase 1 [Source:HGNC Symbol;Acc:HGNC:12576]	45.586	41.8721	46.0427	9.90483	14.4123	15.0202	44.5003	13.1124	1.7606	2.11935e-25	4.5299e-23
ENSG00000181449	SOX2	3	181711924	181714436	SRY-box 2 [Source:HGNC Symbol;Acc:HGNC:11195]	31.7449	28.2911	31.0232	0	0.0262232	0	30.3531	0.00874108	11.7892	3.16647e-23	6.15967e-21
ENSG00000109654	TRIM2	4	153152342	153339320	tripartite motif containing 2 [Source:HGNC Symbol;Acc:HGNC:15974]	4.82631	5.74294	4.60142	2.18021	1.69205	1.59353	5.05689	1.82193	1.47032	1.06581e-16	1.23841e-14
ENSG00000019485	PRDM11	11	45095806	45235110	PR/SET domain 11 [Source:HGNC Symbol;Acc:HGNC:13996]	3.70952	2.68923	3.15213	0.99104	1.06365	1.30508	3.18363	1.11992	1.50453	4.10639e-16	4.36159e-14
ENSG00000196517	SLC6A9	1	43991500	44031467	solute carrier family 6 member 9 [Source:HGNC Symbol;Acc:HGNC:11056]	7.73164	6.70558	6.64373	1.41769	2.24815	2.58165	7.02698	2.0825	1.75249	5.92392e-16	6.14137e-14
ENSG00000177410	ZFAS1	20	49278178	49295738	ZNFX1 antisense RNA 1 [Source:HGNC Symbol;Acc:HGNC:33101]	66.4439	52.0164	56.7859	29.2174	24.7672	26.7585	58.4154	26.9144	1.1159	2.124e-14	1.83864e-12
ENSG00000177283	FZD8	10	35638249	35642278	frizzled class receptor 8 [Source:HGNC Symbol;Acc:HGNC:4046]	6.76314	5.7282	6.01186	1.82926	2.76351	2.96738	6.16773	2.52005	1.28974	9.96004e-10	4.56186e-08
ENSG00000149968	MMP3	11	102835801	102843803	matrix metallopeptidase 3 [Source:HGNC Symbol;Acc:HGNC:7173]	1.24576	0.931288	1.39724	0.0566862	0.160886	0.138368	1.19143	0.118647	3.33907	4.65508e-08	1.53511e-06
ENSG00000143816	WNT9A	1	227918656	227947898	Wnt family member 9A [Source:HGNC Symbol;Acc:HGNC:12778]	4.26234	3.94179	4.29164	1.491	1.77567	2.4263	4.16526	1.89766	1.13012	3.70537e-07	9.89985e-06
ENSG00000019549	SNAI2	8	48917604	48921740	snail family transcriptional repressor 2 [Source:HGNC Symbol;Acc:HGNC:11094]	0.38525	0.678622	0.393688	0.154015	0.0777111	0.150377	0.485853	0.127368	1.91571	0.00128951	0.0105958
ENSG00000107485	GATA3	10	8045378	8075203	GATA binding protein 3 [Source:HGNC Symbol;Acc:HGNC:4172]	0.271655	0.325396	0.425661	0.101362	0.115074	0.0824731	0.340904	0.0996363	1.7775	0.00669232	0.038959
ENSG00000119487	MAPKAP1	9	125437393	125707234	mitogen-activated protein kinase associated protein 1 [Source:HGNC Symbol;Acc:HGNC:18752]	23.087	24.4399	24.5927	9.71319	10.9587	10.7617	24.0399	10.4779	1.19597	2.18907e-22	3.94785e-20
ENSG00000162545	CAMK2N1	1	20482391	20486220	calcium/calmodulin dependent protein kinase II inhibitor 1 [Source:HGNC Symbol;Acc:HGNC:24190]	4.56887	5.88519	5.47141	1.06548	0.882013	1.10534	5.30849	1.01761	2.3763	3.29515e-22	5.82133e-20
ENSG00000131480	AOC2	17	42844600	42850707	amine oxidase, copper containing 2 [Source:HGNC Symbol;Acc:HGNC:549]	9.88325	8.8615	9.7168	2.86191	2.87704	2.98629	9.48719	2.90841	1.70349	3.56624e-22	6.2366e-20
ENSG00000107731	UNC5B	10	71212570	71302864	unc-5 netrin receptor B [Source:HGNC Symbol;Acc:HGNC:12568]	1.41901	1.05752	1.26418	0.0848511	0.134861	0.157409	1.2469	0.125707	3.3093	1.78055e-21	3.02221e-19
ENSG00000157168	NRG1	8	31639386	32767959	neuregulin 1 [Source:HGNC Symbol;Acc:HGNC:7997]	10.5579	12.2038	11.4347	5.18054	4.69461	4.42277	11.3988	4.76597	1.25591	4.01799e-21	6.6888e-19
ENSG00000198431	TXNRD1	12	104215779	104350305	thioredoxin reductase 1 [Source:HGNC Symbol;Acc:HGNC:12437]	257.044	267.377	267.565	136.584	123.182	117.897	263.995	125.888	1.06638	1.35092e-20	2.1656e-18
ENSG00000166394	CYB5R2	11	7665100	7677222	cytochrome b5 reductase 2 [Source:HGNC Symbol;Acc:HGNC:24376]	0.818015	1.1094	1.26499	0.0135055	0	0.0197797	1.06414	0.0110951	6.51894	3.20337e-20	5.04182e-18
ENSG00000118785	SPP1	4	87975650	87983426	secreted phosphoprotein 1 [Source:HGNC Symbol;Acc:HGNC:11255]	3.29768	3.34367	3.09594	0.300112	0.312318	0.463953	3.24576	0.358794	3.16801	5.34276e-20	8.25886e-18
ENSG00000115107	STEAP3	2	119223831	119265652	STEAP3 metalloreductase [Source:HGNC Symbol;Acc:HGNC:24592]	23.3522	22.9223	23.8637	8.69045	10.8628	9.85175	23.3794	9.80166	1.2526	5.54511e-20	8.4958e-18
ENSG00000115963	RND3	2	150468195	150539011	Rho family GTPase 3 [Source:HGNC Symbol;Acc:HGNC:671]	18.8378	24.7408	22.099	8.78613	7.59104	6.68626	21.8926	7.68781	1.5077	6.69028e-20	1.01604e-17
ENSG00000180573	HIST1H2AC	6	26124145	26139116	histone cluster 1 H2A family member c [Source:HGNC Symbol;Acc:HGNC:4733]	36.7841	33.0812	36.3317	13.3285	15.6451	14.5426	35.399	14.5054	1.28587	5.2461e-19	7.50626e-17
ENSG00000137312	FLOT1	6	30727709	30742733	flotillin 1 [Source:HGNC Symbol;Acc:HGNC:3757]	87.4811	73.3648	85.9643	21.7174	29.5987	33.7278	82.2701	28.348	1.53461	6.32796e-19	8.98e-17
ENSG00000125730	C3	19	6677704	6730562	complement C3 [Source:HGNC Symbol;Acc:HGNC:1318]	0.993779	1.1451	0.969732	22.3321	26.0494	26.9563	1.0362	25.1126	-4.6021	1.30838e-192	2.26521e-188
ENSG00000170373	CST1	20	23747553	23751268	cystatin SN [Source:HGNC Symbol;Acc:HGNC:2473]	2.92581	3.84653	3.86499	114.762	110.864	144.484	3.54578	123.37	-5.12532	6.96899e-143	6.03271e-139
ENSG00000143127	ITGA10	1	145891208	145910189	integrin subunit alpha 10 [Source:HGNC Symbol;Acc:HGNC:6135]	3.55442	3.4341	3.57191	30.2632	31.8859	34.2116	3.52014	32.1202	-3.19198	1.11458e-133	6.43224e-130
ENSG00000259207	ITGB3	17	47253846	47311816	integrin subunit beta 3 [Source:HGNC Symbol;Acc:HGNC:6156]	1.50115	1.15252	1.28801	14.756	12.2979	12.7178	1.31389	13.2573	-3.33557	2.40618e-77	4.62869e-74
ENSG00000113657	DPYSL3	5	147390811	147510056	dihydropyrimidinase like 3 [Source:HGNC Symbol;Acc:HGNC:3015]	3.60472	3.90166	3.60379	19.357	18.4525	18.8127	3.70339	18.8741	-2.35189	7.98617e-77	1.25695e-73
ENSG00000115414	FN1	2	215360440	215436172	fibronectin 1 [Source:HGNC Symbol;Acc:HGNC:3778]	18.5333	20.3591	18.6455	81.4564	80.6392	76.0889	19.1793	79.3948	-2.05157	3.93039e-75	5.67057e-72
ENSG00000168743	NPNT	4	105894775	106004027	nephronectin [Source:HGNC Symbol;Acc:HGNC:27405]	19.4809	20.4928	18.8057	90.8325	84.9889	77.5131	19.5931	84.4448	-2.10958	1.11089e-67	1.47945e-64
ENSG00000101441	CST4	20	23685640	23689040	cystatin S [Source:HGNC Symbol;Acc:HGNC:2476]	1.16002	0.350297	0.423369	40.8104	55.8957	64.1467	0.644563	53.6176	-6.36814	2.64507e-65	3.27101e-62
ENSG00000166920	C15orf48	15	45430529	45448761	chromosome 15 open reading frame 48 [Source:HGNC Symbol;Acc:HGNC:29898]	1.63872	1.21706	1.35779	16.1952	17.448	16.6194	1.40453	16.7542	-3.57576	3.88399e-53	3.9555e-50
ENSG00000104368	PLAT	8	42175233	42207724	plasminogen activator, tissue type [Source:HGNC Symbol;Acc:HGNC:9051]	3.19692	2.50432	3.26694	15.3493	19.5068	20.793	2.98939	18.5497	-2.63535	4.7288e-53	4.54831e-50
ENSG00000104081	BMF	15	40087890	40108892	Bcl2 modifying factor [Source:HGNC Symbol;Acc:HGNC:24132]	2.34194	2.2458	2.26482	10.7738	10.5738	12.1945	2.28419	11.1807	-2.29371	1.99331e-51	1.72551e-48
ENSG00000137809	ITGA11	15	68296533	68432162	integrin subunit alpha 11 [Source:HGNC Symbol;Acc:HGNC:6136]	1.23721	1.09573	1.1531	5.4018	5.78072	6.40625	1.16201	5.86292	-2.33697	2.45267e-51	2.02205e-48
ENSG00000150687	PRSS23	11	86791059	86952910	serine protease 23 [Source:HGNC Symbol;Acc:HGNC:14370]	9.29292	9.12621	9.44223	29.8922	28.5909	29.5148	9.28712	29.3326	-1.66135	7.39823e-51	5.82207e-48
ENSG00000165072	MAMDC2	9	70043581	70226970	MAM domain containing 2 [Source:HGNC Symbol;Acc:HGNC:23673]	2.95473	2.90104	2.90395	13.8414	13.5594	13.2204	2.91991	13.5404	-2.21522	3.61012e-50	2.71748e-47
ENSG00000006210	CX3CL1	16	57372458	57385048	C-X3-C motif chemokine ligand 1 [Source:HGNC Symbol;Acc:HGNC:10647]	0.852852	0.703521	0.786505	4.81216	5.95878	6.45095	0.780959	5.74063	-2.87919	9.1874e-46	5.48488e-43
ENSG00000163435	ELF3	1	202007945	202017188	E74 like ETS transcription factor 3 [Source:HGNC Symbol;Acc:HGNC:3318]	0.259604	0.265231	0.26529	2.6073	3.07914	3.6964	0.263375	3.12761	-3.57284	2.46995e-45	1.42541e-42
ENSG00000141753	IGFBP4	17	40443461	40457731	insulin like growth factor binding protein 4 [Source:HGNC Symbol;Acc:HGNC:5473]	50.7716	40.0289	48.4151	191.079	226.333	276.37	46.4052	231.261	-2.31959	1.42438e-44	7.70632e-42
ENSG00000142798	HSPG2	1	21822245	21937297	heparan sulfate proteoglycan 2 [Source:HGNC Symbol;Acc:HGNC:5273]	4.20369	4.32303	4.33792	15.0695	17.8106	20.9653	4.28821	17.9485	-2.06805	3.78127e-44	1.98379e-41
ENSG00000137251	TINAG	6	54307859	54390152	tubulointerstitial nephritis antigen [Source:HGNC Symbol;Acc:HGNC:14599]	2.54106	2.01425	2.24262	13.0369	14.7394	14.5173	2.26597	14.0979	-2.63788	2.40494e-43	1.22461e-40
ENSG00000085117	CD82	11	44564427	44620363	CD82 molecule [Source:HGNC Symbol;Acc:HGNC:6210]	3.53039	2.92015	2.60383	17.2966	17.8971	27.0096	3.01812	20.7344	-2.78283	3.94167e-41	1.89561e-38
ENSG00000169242	EFNA1	1	155127460	155134857	ephrin A1 [Source:HGNC Symbol;Acc:HGNC:3221]	26.1996	27.2243	29.9792	94.4201	127.412	128.575	27.801	116.802	-2.07336	6.56059e-41	3.06982e-38
ENSG00000122862	SRGN	10	69088106	69104811	serglycin [Source:HGNC Symbol;Acc:HGNC:9361]	20.4023	20.4852	22.5692	74.5566	89.2337	75.6293	21.1522	79.8065	-1.91742	9.54366e-41	4.34814e-38
ENSG00000058085	LAMC2	1	183186238	183244900	laminin subunit gamma 2 [Source:HGNC Symbol;Acc:HGNC:6493]	2.50125	2.31189	2.92535	10.0692	10.7666	9.96997	2.5795	10.2686	-1.99473	1.14148e-39	5.06728e-37
ENSG00000232810	TNF	6	31575567	31578336	tumor necrosis factor [Source:HGNC Symbol;Acc:HGNC:11892]	9.91326	9.49636	11.3445	37.9935	47.419	47.7819	10.2514	44.3981	-2.11678	3.29971e-39	1.4282e-36
ENSG00000115009	CCL20	2	227805739	227817564	C-C motif chemokine ligand 20 [Source:HGNC Symbol;Acc:HGNC:10619]	1.21019	1.52661	2.67285	18.9726	19.0173	15.6444	1.80322	17.8781	-3.31185	2.98344e-38	1.25981e-35
ENSG00000165507	DEPP1	10	44970981	44978810	DEPP1, autophagy regulator [Source:HGNC Symbol;Acc:HGNC:23355]	0.0626657	0.309082	0.213461	4.46213	5.35333	5.72653	0.195069	5.18066	-4.74582	6.06464e-38	2.49993e-35
ENSG00000101307	SIRPB1	20	1563521	1620061	signal regulatory protein beta 1 [Source:HGNC Symbol;Acc:HGNC:15928]	0.909244	0.885403	1.03356	4.60294	4.91186	4.71753	0.942736	4.74411	-2.3329	1.15144e-37	4.63602e-35
ENSG00000167772	ANGPTL4	19	8363289	8374373	angiopoietin like 4 [Source:HGNC Symbol;Acc:HGNC:16039]	10.179	8.39989	10.735	39.3136	57.3762	66.5172	9.77127	54.4023	-2.4795	8.18283e-36	3.21976e-33
ENSG00000136883	KIF12	9	114086126	114099291	kinesin family member 12 [Source:HGNC Symbol;Acc:HGNC:21495]	1.20929	1.08314	1.88508	8.98614	14.4561	14.8036	1.3925	12.7486	-3.19655	1.22084e-35	4.69696e-33
ENSG00000100557	CCDC198	14	57469301	57493867	coiled-coil domain containing 198 [Source:HGNC Symbol;Acc:HGNC:20189]	1.80302	1.69745	1.31608	8.93242	7.52536	7.47946	1.60552	7.97908	-2.31507	2.51163e-33	9.45303e-31
ENSG00000108342	CSF3	17	40015361	40017813	colony stimulating factor 3 [Source:HGNC Symbol;Acc:HGNC:2438]	3.27953	2.3404	2.69255	13.3089	20.5415	21.9298	2.77083	18.5934	-2.74753	4.53001e-33	1.66868e-30
ENSG00000112299	VNN1	6	132681590	132714049	vanin 1 [Source:HGNC Symbol;Acc:HGNC:12705]	0.520896	0.931681	0.675618	7.04558	6.06797	5.21867	0.709398	6.11074	-3.11222	7.78583e-33	2.80825e-30
ENSG00000120437	ACAT2	6	159760328	159779055	acetyl-CoA acetyltransferase 2 [Source:HGNC Symbol;Acc:HGNC:94]	17.8619	17.5168	18.6229	45.8405	48.1635	46.0233	18.0005	46.6758	-1.37666	1.1587e-32	4.09401e-30
ENSG00000145555	MYO10	5	16661914	16936276	myosin X [Source:HGNC Symbol;Acc:HGNC:7593]	12.9686	13.7914	12.0367	34.9452	32.8905	32.4028	12.9322	33.4128	-1.37148	2.75484e-31	9.17203e-29
ENSG00000153822	KCNJ16	17	70053429	70135608	potassium voltage-gated channel subfamily J member 16 [Source:HGNC Symbol;Acc:HGNC:6262]	1.79614	1.84649	1.66497	8.41401	6.87054	6.18603	1.7692	7.15686	-2.01815	2.57889e-30	7.97291e-28
ENSG00000166741	NNMT	11	114257787	114313285	nicotinamide N-methyltransferase [Source:HGNC Symbol;Acc:HGNC:7861]	4.86049	4.57381	5.44621	15.7297	19.1443	17.3191	4.96017	17.3977	-1.81197	1.70662e-29	5.09425e-27
ENSG00000090530	P3H2	3	189956728	190122437	prolyl 3-hydroxylase 2 [Source:HGNC Symbol;Acc:HGNC:19317]	11.202	12.0741	11.799	28.2103	31.0037	30.9415	11.6917	30.0518	-1.36427	4.86612e-29	1.42792e-26
ENSG00000112096	SOD2	6	159669057	159745186	superoxide dismutase 2 [Source:HGNC Symbol;Acc:HGNC:11180]	7.23649	7.87958	7.42969	32.3299	23.0824	22.453	7.51526	25.9551	-1.78996	5.39978e-29	1.55811e-26
ENSG00000134070	IRAK2	3	10164865	10243743	interleukin 1 receptor associated kinase 2 [Source:HGNC Symbol;Acc:HGNC:6113]	28.2103	26.87	28.6274	65.2629	71.121	70.4905	27.9026	68.9581	-1.30742	6.43883e-29	1.79799e-26
ENSG00000166523	CLEC4E	12	8533305	8540963	C-type lectin domain family 4 member E [Source:HGNC Symbol;Acc:HGNC:14555]	0.0770772	0	0.105021	5.96763	5.36008	6.20108	0.0606993	5.84293	-6.57436	8.75121e-29	2.40492e-26
ENSG00000136237	RAPGEF5	7	22118238	22357144	Rap guanine nucleotide exchange factor 5 [Source:HGNC Symbol;Acc:HGNC:16862]	2.59355	2.5614	2.74967	10.4082	8.71578	7.50695	2.63487	8.87696	-1.75402	2.05641e-28	5.56292e-26
ENSG00000117472	TSPAN1	1	46175073	46185958	tetraspanin 1 [Source:HGNC Symbol;Acc:HGNC:20657]	1.36763	1.11189	1.07506	6.42782	7.01883	8.02464	1.18486	7.1571	-2.59602	4.40983e-28	1.15678e-25
ENSG00000103044	HAS3	16	69105564	69118719	hyaluronan synthase 3 [Source:HGNC Symbol;Acc:HGNC:4820]	49.0028	47.6505	47.407	111.769	135.025	139.476	48.0201	128.757	-1.42525	4.64104e-28	1.19926e-25
ENSG00000177494	ZBED2	3	111592900	111595443	zinc finger BED-type containing 2 [Source:HGNC Symbol;Acc:HGNC:20710]	0.565455	0.341505	0.467776	4.54627	5.47495	4.63508	0.458245	4.88543	-3.41113	5.80931e-28	1.47907e-25
ENSG00000166035	LIPC	15	58410569	58569843	lipase C, hepatic type [Source:HGNC Symbol;Acc:HGNC:6619]	0.804246	0.90076	0.870928	3.66151	4.00428	4.18725	0.858645	3.95101	-2.20499	9.64691e-28	2.38596e-25
ENSG00000170873	MTSS1	8	124550790	124728429	MTSS1, I-BAR domain containing [Source:HGNC Symbol;Acc:HGNC:20443]	2.02135	1.71932	1.68706	5.87453	6.49012	5.67709	1.80925	6.01391	-1.73388	1.48168e-27	3.56282e-25
ENSG00000122861	PLAU	10	73909177	73917497	plasminogen activator, urokinase [Source:HGNC Symbol;Acc:HGNC:9052]	161.685	147.923	149.469	348.437	367.203	396.786	153.025	370.809	-1.27911	1.69063e-27	4.00956e-25
ENSG00000187498	COL4A1	13	110148963	110307233	collagen type IV alpha 1 chain [Source:HGNC Symbol;Acc:HGNC:2202]	15.7911	13.5213	13.5913	37.633	36.7949	44.7159	14.3012	39.7146	-1.47578	3.53879e-27	8.16894e-25
ENSG00000197046	SIGLEC15	18	45825512	45844080	sialic acid binding Ig like lectin 15 [Source:HGNC Symbol;Acc:HGNC:27596]	22.1721	24.2564	23.4	56.9496	72.401	74.3019	23.2761	67.8842	-1.5467	4.98489e-27	1.13557e-24
ENSG00000130508	PXDN	2	1631887	1744852	peroxidasin [Source:HGNC Symbol;Acc:HGNC:14966]	23.6758	22.9666	23.6295	52.1424	59.442	63.3918	23.4239	58.3254	-1.31848	1.99198e-26	4.42143e-24
